# Supplementary material for: Metal-Promoted Higher-Order Assembly of Disulfide-Stapled Helical Barrels
Source: Nanomaterials (Basel). 2023 Sep 26;13(19):2645. doi: 10.3390/nano13192645 (PMC10574645; doi:10.3390/nano13192645)
Supplement: Supplementary file 1 [file nanomaterials-13-02645-s001.zip]

Archive with 1 entries (1 files):
- nanomaterials-2618298-supplementary.pdf
